# Supplementary material for: Low-Cost Temperature Sensing Reveals Thermal Signatures of Microbial Activity in Winogradsky Columns
Source: Sensors (Basel). 2025 Nov 22;25(23):7146. doi: 10.3390/s25237146 (PMC12693836; doi:10.3390/s25237146)
Supplement: Supplementary file 1 [file sensors-25-07146-s001.zip]

Archive with 1 entries (1 files):
- sensors-3968418-supplementary.pdf
